# Supplementary material for: Relationship between Nonhepatic Serum Ammonia Levels and Sepsis-Associated Encephalopathy: A Retrospective Cohort Study
Source: Emerg Med Int. 2023 Oct 12;2023:6676033. doi: 10.1155/2023/6676033 (PMC10590267; doi:10.1155/2023/6676033)
Supplement: Supplementary Materials — 1: exclude patients with trauma of the skull from the MIMIC IV database according to ICD codes. Supplementary materials 2: exclude patients with intracerebral hemorrhage, cerebral embolism, and ischemic stroke disease from the MIMIC IV database according to ICD codes. Supplementary materials 3: exclude patients with meningitis and encephalitis disease from the MIMIC IV database according to ICD codes. Supplementary materials 4: exclude patients with epilepsy disease from the MIMIC IV database according to ICD codes. Supplementary materials 5: exclude patients with other cerebrovascular disease from the MIMIC IV database according to ICD codes. Supplementary materials 6: exclude patients with mental disorders and neurological disease from the MIMIC IV database according to ICD codes. Supplementary materials 7: exclude patients with alcoholic intoxication or drug abuse from the MIMIC IV database according to ICD codes. Supplementary materials 8: exclude patients with metabolic encephalopathy, hepatic encephalopathy, hypertensive encephalopathy, diabetes with coma, disorders of urea cycle, hypernatremia, and Wernicke's encephalopathy from the MIMIC IV database according to ICD codes. Supplementary materials 9: exclude patients with acute and chronic liver disease. Supplementary materials 10: hypertension disease and ICD codes. Supplementary materials 11: diabetes disease and ICD codes. Supplementary materials 12: lung disease and ICD codes. Supplementary materials 13: cardiovascular diseases and ICD codes. Supplementary materials 14: renal disease from the MIMIC IV database according to ICD codes. Supplementary materials 15: the standardized mean differences of the original cohort were compared with those of the IPW cohorts in sepsis patients. SMD: standardized mean differences. [file 6676033.f1.zip]

Archive with 15 entries (15 files):
- Supplementary Materials 15.pdf
- Supplementary materials.1.docx
- Supplementary materials.10.docx
- Supplementary materials.12.docx
- Supplementary materials.13.docx
- Supplementary materials.14.docx
- Supplementary materials.2.docx
- Supplementary materials.3.docx
- Supplementary materials.4.docx
- Supplementary materials.5.docx
- Supplementary materials.6.docx
- Supplementary materials.7.docx
- Supplementary materials.8.docx
- Supplementary materials.9.docx
- Supplementary materials11.doc
